# Supplementary material for: Accumulation of ambient phosphate into the periplasm of marine bacteria is proton motive force dependent
Source: Nat Commun. 2020 May 26;11:2642. doi: 10.1038/s41467-020-16428-w (PMC7250820; doi:10.1038/s41467-020-16428-w)
Supplement: Supplementary file 3 — Source Data [file 41467_2020_16428_MOESM3_ESM.xlsx]

## Sheet: Fig 2a
		Pi clearance rate, um3 cell-1 min-1																										Biovolume, um3 cell-1
		versus Pi concentration, mol l-1																										SAR11	0.0506152
	Syn strain	WH7803		WH8102		WH8109			Bacterioplankton	SAR11						Pro						Syn						Pro	0.248475
		Pi concentration, mol l-1	Pi clearance rate, um3 cell-1 min-1	Pi concentration, mol l-1	Pi clearance rate, um3 cell-1 min-1	Pi concentration, mol l-1	Pi clearance rate, um3 cell-1 min-1			Pi concentration, mol l-1			Pi clearance rate, um3 cell-1 min-1			Pi concentration, mol l-1			Pi clearance rate, um3 cell-1 min-1			Pi concentration, mol l-1			Pi clearance rate, um3 cell-1 min-1			Syn	0.489956
		Measure	Measure	Measure	Measure	Measure	Measure			Mean	SD	n	Mean	SD	n	Mean	SD	n	Mean	SD	n	Mean	SD	n	Mean	SD	n	Syn WH8102	0.916298
		4.1625e-11	434.296	3.33e-11	162.411	4.1625e-11	71.288			2.47249e-09	8.60759e-11	4	4746.94	117.715	4	3.22586e-09	1.57387e-10	4	6243.3	564.911	4	5.31303e-09	4.05688e-10	4	10084.6	1120.04	4
		2.93323e-12	356.89	1.13054e-11	220.693	3.26848e-12	54.5903			3.22586e-09	1.57387e-10	4	5518.12	729.683	4	5.31303e-09	4.05688e-10	4	5693.36	669.974	4	3.76534e-09	2.85224e-10	4	11483.4	1172.45	4
		2.95212e-11	191.97	1e-07	413.029	4.21349e-11	37.6207			5.31303e-09	4.05688e-10	4	4873.57	532.222	4	3.76534e-09	2.85224e-10	4	4420.12	285.436	4	5.3381e-09	4.37283e-10	4	11153.7	1138.38	4
		4.11306e-11	572.983	1e-08	310.214	4.29126e-11	117.803			3.76534e-09	2.85224e-10	4	4952.44	112.278	4	5.13927e-09	3.80085e-10	4	5648.04	347.775	4	5.31303e-09	4.05688e-10	4	12675.4	1061.73	4
		1.64319e-12	682.157	6.27743e-09	269.747	1.52777e-12	104.643			5.13927e-09	3.80085e-10	4	5924.31	430.772	4	5.3381e-09	4.37283e-10	4	5088.67	351.403	4	3.76534e-09	2.85224e-10	4	11254.2	1152.78	4
		2.76264e-12	209.906	1e-06	115.72	2.76264e-12	217.487			5.3381e-09	4.37283e-10	4	4715.98	264.026	4	3.22586e-09	1.57387e-10	4	6450.16	378.717	4	5.13927e-09	3.80085e-10	4	12812.8	951.525	4
		4.01422e-12	596.403	8.61136e-07	80.0746	4.01422e-12	62.0968			3.22586e-09	1.57387e-10	4	5417.92	461.06	4	5.31303e-09	4.05688e-10	4	5466.2	530.774	4	5.59096e-09	9.89807e-10	4	14826	266.27	4
		8.35203e-14	393.542	1e-08	181.36	3.74363e-12	68.2303			5.31303e-09	4.05688e-10	4	4493.03	80.067	4	5.13927e-09	3.80085e-10	4	5549.52	524.804	4
		3.2119e-12	176.365	7.89114e-09	66.8389					3.76534e-09	2.85224e-10	4	5225.52	263.589	4	5.3381e-09	4.37283e-10	4	4150.38	301.672	4
		9.55904e-13	176.054	1e-06	72.7468					5.13927e-09	3.80085e-10	4	5387.79	404.634	4	4.18531e-09	4.66193e-10	4	5384.27	51.5952	4
				1e-08	231.009					5.3381e-09	4.37283e-10	4	4530.84	94.3892	4	4.18531e-09	4.66193e-10	4	5501.35	9.71316	4
				7.79156e-09	112.178					2.50423e-09	1.42457e-10	4	4929.04	103.271
				1e-06	106.108					2.50423e-09	1.42457e-10	4	4446.4	111.697
				3.33e-11	263.446					2.50423e-09	1.42457e-10	4	5266.8	174.719
				1e-08	268.597
				1e-06	154.592
				1e-08	353.196
				2.95726e-12	258.112
				2.40708e-12	168.428
				4.33038e-11	255.299
				4.33038e-11	255.54
				4.1625e-11	83.0211
				2.6314e-12	104.92
				4.11151e-11	81.5336
				4.08318e-11	194.593
				1.39907e-12	215.806
				1.57106e-12	49.0617
				1.57106e-12	42.2203
				2.70484e-12	192.259
				2.76264e-12	171.93
				6.66e-10	90.8637
				5.8563e-10	46.2836
				1.72243e-12	76.7242
				3.2119e-12	105.881
				5.39215e-13	90.6828

## Sheet: Fig 2b
		Pi accumulation rate, molecules cell-1 h-1																										P atoms cell-1
		versus Pi concentration, mol l-1																										SAR11	2680000
	Syn strain	WH7803		WH8102		WH8109			Bacterioplankton				SAR11						Pro						Syn			Pro	4140000
		Pi concentration, mol l-1	Pi accumulation rate, molecules cell-1 h-1	Pi concentration, mol l-1	Pi accumulation rate, molecules cell-1 h-1	Pi concentration, mol l-1	Pi accumulation rate, molecules cell-1 h-1			Pi concentration, mol l-1			Pi accumulation rate, molecules cell-1 h-1			Pi concentration, mol l-1			Pi accumulation rate, molecules cell-1 h-1			Pi concentration, mol l-1			Pi accumulation rate, molecules cell-1 h-1			Syn WH8102	19300000
		Measure	Measure	Measure	Measure	Measure	Measure			Mean	SD	n	Mean	SD	n	Mean	SD	n	Mean	SD	n	Mean	SD	n	Mean	SD	n
		4.1625e-11	653.194	3.33e-11	195.416	4.1625e-11	107.219			5.31303e-09	4.05688e-10	4	1.61529e+06	176399	4	5.31303e-09	4.05688e-10	4	1.887e+06	222056	4	5.31303e-09	4.05688e-10	4	3.34244e+06	371226	4
		2.93323e-12	37.8253	1.13054e-11	90.1528	3.26848e-12	6.44708			3.76534e-09	2.85224e-10	4	1.71775e+06	38943.6	4	3.76534e-09	2.85224e-10	4	1.53312e+06	99003.5	4	3.76534e-09	2.85224e-10	4	3.98303e+06	406666	4
		2.95212e-11	204.771	1e-07	1.49239e+06	4.21349e-11	57.2757			5.13927e-09	3.80085e-10	4	1.50863e+06	109696	4	5.13927e-09	3.80085e-10	4	1.43828e+06	88561.2	4	5.3381e-09	4.37283e-10	4	4.24891e+06	433659	4
		4.11306e-11	851.548	1e-08	112089	4.29126e-11	182.659			5.3381e-09	4.37283e-10	4	1.79652e+06	100579	4	5.3381e-09	4.37283e-10	4	1.93849e+06	133864	4	5.31303e-09	4.05688e-10	4	4.25369e+06	356302	4
		1.64319e-12	40.5019	6.27743e-09	61184.5	1.52777e-12	5.77657			6.01507e-09	4.55815e-10	4	1.63832e+06	70776.5	4	6.01507e-09	4.55815e-10	4	1.37713e+06	75435.2	4	3.76534e-09	2.85224e-10	4	3.78679e+06	387884	4
		2.76264e-12	20.9532	1e-06	4.18131e+06	2.76264e-12	21.71			5.31303e-09	4.05688e-10	4	1.5078e+06	26869.4	4	5.31303e-09	4.05688e-10	4	1.83438e+06	178120	4	5.13927e-09	3.80085e-10	4	3.36007e+06	249532	4
		4.01422e-12	86.5053	8.61136e-07	2.49154e+06	4.01422e-12	9.00683			3.76534e-09	2.85224e-10	4	1.75827e+06	88691.8	4	5.13927e-09	3.80085e-10	4	1.45533e+06	137627	4	2.04386e-09	8.48198e-10	4	3.32143e+06	523116	4
		8.35203e-14	1.18764	1e-08	65530.4	3.74363e-12	9.22937			5.13927e-09	3.80085e-10	4	1.41291e+06	106113	4
		3.2119e-12	20.468	7.89114e-09	19057.7					2.50423e-09	1.42457e-10	4	1.94527e+06	128129	4
		9.55904e-13	6.08083	1e-06	2.62855e+06					2.50423e-09	1.42457e-10	4	2.14639e+06	138651	4
				1e-08	83470.3					2.50423e-09	1.42457e-10	4	1.58307e+06	105737	4
				7.79156e-09	31581.7					2.15546e-09	3.7543e-10	4	1.51081e+06	230186	4
				1e-06	3.83398e+06
				3.33e-11	316.984
				1e-08	97051.7
				1e-06	5.58586e+06
				1e-08	127620
				2.95726e-12	27.5803
				2.40708e-12	14.649
				4.33038e-11	399.463
				4.33038e-11	399.841
				4.1625e-11	124.866
				2.6314e-12	9.97577
				4.11151e-11	121.127
				4.08318e-11	287.096
				1.39907e-12	10.9095
				1.57106e-12	2.78508
				1.57106e-12	2.39671
				2.70484e-12	18.7901
				2.76264e-12	17.1624
				6.66e-10	2186.59
				5.8563e-10	979.384
				1.72243e-12	4.77502
				3.2119e-12	12.288
				5.39215e-13	1.76681

## Sheet: Fig 3a
		33Pi pulse, %
		Total Pi		Cytoplasmic Pi	Macromolecules-bound Pi
	Time, h	Replicate 1	Replicate 2	Measure	Measure
	0	0		0	0
	1	0.390135	0.354379	0.148947	0.0614509
	2	0.614434	0.536476	0.308271	0.152272
	3	0.532823	0.517181	0.327459	0.229257
	4	0.518853	0.543421	0.343634	0.285626
	5	0.583406	0.540321	0.382491	0.339098
	18	0.752762	0.731009	0.558111	0.470948

## Sheet: Fig 3b
		32Pi chase, %
		Total Pi		Cytoplasmic Pi	Macromolecules-bound Pi
	Time, h	Replicate 1	Replicate 2	Measure	Measure
	2	0		0	0
	3	0.156721	0.121008	0.080574	0.0138864
	4	0.159556	0.164997	0.123972	0.0341161
	5	0.215219	0.228003	0.123944	0.0562315
	18	0.519144	0.497962	0.357558	0.228012
		Pi molecules cell-1
		Total Pi		Cytoplasmic Pi	Macromolecules-bound Pi
	Time, h	Replicate 1	Replicate 2	Measure	Measure
	2	0		0	0
	3	3.64365e+06	4.71897e+06	2.42614e+06	418130
	4	4.80434e+06	4.96818e+06	3.73288e+06	1.02726e+06
	5	6.48038e+06	6.86532e+06	3.73203e+06	1.69317e+06
	18	1.4994e+07	1.56318e+07	1.07663e+07	6.8656e+06

## Sheet: Fig 3c
		33Pi pulse, %
		Total Pi	Cytoplasmic Pi	Macromolecules-bound Pi
	Time, h	Measure	Measure	Replicate 1	Replicate 2
	0	0	0	0	0
	1	0.220844	0.131414	0.0414033	0.0443911
	2	0.304402	0.159672	0.0555434	0.056294
	3	0.319016	0.170136	0.0816129	0.0897691
	4	0.290071	0.199065	0.103432	0.103579
	5.5	0.286124	0.214137	0.127788	0.13003
	7	0.308361	0.215901	0.146139	0.148439
	8	0.310917	0.224667	0.148669	0.153214
	23.5	0.364299	0.262007	0.166268	0.175811

## Sheet: Fig 3d
		32Pi chase, %
		Total Pi	Cytoplasmic Pi	Macromolecules-bound Pi
	Time, h	Measure	Measure	Replicate 1	Replicate 2
	2	0	0	0
	3	0.101438	0.0627461	0.00266798	0.00681818
	4	0.115849	0.0785237	0.0154188	0.0174944
	5.5	0.134185	0.0880829	0.0285227	0.0289615
	7	0.147929	0.102797	0.0429415	0.0447122
	8	0.172499	0.10543	0.0530557	0.0543784
	23.5	0.249872	0.180123	0.135525	0.13688
		Pi molecules cell-1
		Total Pi	Cytoplasmic Pi	Macromolecules-bound Pi
	Time, h	Measure	Measure	Replicate 1	Replicate 2
	2	0	0	0	0
	3	3.83398e+06	2.37156e+06	100839	257701
	4	4.37864e+06	2.96789e+06	582771	661221
	5.5	5.07165e+06	3.32919e+06	1.07805e+06	1.09463e+06
	7	5.59114e+06	3.88532e+06	1.62302e+06	1.68995e+06
	8	6.51978e+06	3.98483e+06	2.0053e+06	2.05529e+06
	23.5	9.44417e+06	6.80793e+06	5.12232e+06	5.17354e+06

## Sheet: Fig 4a
			Relative *Pi accumulation, %
			Total Pi		Macromolecules		Nucleic acids
	Syn strain	Time	Replicate 1	Replicate 2	Replicate 1	Replicate 2	Replicate 1	Replicate 2
	WH8102	2h	0.830542	0.83212	0.182948	0.193935	0.0713843	0.073166
		4h	0.951764	0.957123	0.35962	0.367432	0.143795	0.151984
	WH7803	2h	0.65376	0.702387	0.375588	0.41306	0.166016	0.169193
		4h	0.860087	0.911058	0.637404	0.69959	0.28218	0.318593
	WH8109	2h	0.21209	0.245959	0.0451926	0.053055	0.0271191	0.0309883
		4h	0.434023	0.499978	0.121019	0.12494	0.0706279	0.081904

## Sheet: Fig 4b
			Relative *Pi retention, %
			Total Pi		Macromolecules		Nucleic acids
	Syn strain	Time	Replicate 1	Replicate 2	Replicate 1	Replicate 2	Replicate 1	Replicate 2
	WH8102	1h	0.981742	0.981916	0.44549	0.446949	0.296819	0.33591
		19h	0.970688	0.973094	0.720339	0.723297	0.495103	0.49767
	WH7803	1h	0.972	0.97638	0.859437	0.862471	0.724386	0.739912
		19h	0.954203	0.958111	0.972978	0.975545	0.596572	0.599717
	WH8109	1h	0.980871	0.986521	0.473711	0.48394	0.293329	0.307197
		19h	0.955613	0.955706	0.649769	0.651815	0.544218	0.546785

## Sheet: Fig 6
		Removed Pi, %
		Replicate 1	Replicate 2
	Total Pi	0.0137032	0.025361
	-Ca2+	0.0121159	0.030322
	EDTA	0.00901019	0.0217336
	pH 6	0.00822294	0.0145078
	pH 10	0.00341446	0.055549
	Lysozyme	0.0161049	0.0290145
	Proteinase K	0.0140909	0.0257994
	SAP	0.0125116	0.0285217
	Pluronic	0.00415177	0.0113037
	Triton X-100	0.000170087	0.011073
	DW	0.392664	0.410368

## Sheet: Fig 7
		Removed Pi, %
		Total Pi (ASW)		DW		PBS		Macromolecules		Nucleic acids
	Syn strain	Replicate 1	Replicate 2	Replicate 1	Replicate 2	Replicate 1	Replicate 2	Replicate 1	Replicate 2	Replicate 1	Replicate 2
	WH7803	0.0236198	0.0280002	0.0881274	0.0925517	0.261885	0.280106	0.137529	0.140563	0.260088	0.275614
	WH8102	0.07487	0.0763252	0.313384	0.319543	0.302076	0.315017	0.295099	0.300148	0.37822	0.380506
	WH8109	0.0841807	0.0845807	0.588544	0.601902	0.650927	0.656498	0.594216	0.605607	0.64308	0.73674

[truncated: 7 more sheets: Fig 8a, Fig 8b, Fig 9, Sup Fig 2a, Sup Fig 2b, Sup Fig 3, Sup Fig 4]
